# Supplementary material for: Understanding the Genetic Basis of Spike Fertility to Improve Grain Number, Harvest Index, and Grain Yield in Wheat Under High Temperature Stress Environments
Source: Front Plant Sci. 2019 Nov 29;10:1481. doi: 10.3389/fpls.2019.01481 (PMC6895025; doi:10.3389/fpls.2019.01481)
Supplement: Supplementary file 2 [file Table_2.xlsx]

## Sheet:  Table S1
Table S1. Summary of ANOVA results testing the effects of genotype (G), environment (E), and genotype-by-environment interaction (G×E) in phenotypic traits evaluated on SWAMP panel in combined analysis. The table includes mean square values and significance level of each term.
Trait	Genotype G	Environment E	Interaction GxE
SF	1756.22***	57268.01***	891.1**
YIELD	2E+06***	1.26E+08***	1E+05**
GN	2E+07***	1.73E+09***	1E+07*
TGW	79.96***	762.94***	14.71**
GFR	2498***	3E+05***	1478***
SPK	8917.47***	9E+05***	4737.63**
SHI	48.2***	2269.42***	35.001***
HI	79.04***	10640.8***	29.87***
SF, spike fertility (grains/g chaff weight); GY, grain yield (Kg/h); GN, grain number per m²; TGW, thousand grain weight (g); GFR, grain filling rate (kg/h days); SPK, number of spikes per m²; GNSPK, grains per spike; SHI, spike harvest index; HI, harvest index. ***, **, * Significant at 0.001, 0.01, and 0.05 probability levels respectively.

## Sheet: Table S2
Table S2: Summary of all significant markers and their functional annotations associated with eight traits in SWAMP.
Dataset	Trait	SNP	Chromosome	Position	P.value	-log10(p)	Allele	Effect	PVE	Gene-ID	Impact	Annotation
BLUEA	TGW	S4A_668108005	4A	668108005	9.97e-05	4.00138	A/G	1.40775	0.291187	TraesCS4A01G391300	MODIFIER	wall-associated receptor kinase-like protein
BLUEA	TGW	S7A_27206610	7A	27206610	2.78e-05	4.55607	A/G	1.60971	0.31119	TraesCS7A01G056500	MODIFIER	Transmembrane protein, putative
BLUEQ	TGW	S7A_27206610	7A	27206610	3.9068e-05	4.40818	A/G	1.3628	0.277698	TraesCS7A01G056500	MODIFIER	Transmembrane protein, putative
BLUEA	TGW	S1B_272880854	1B	272880854	1.54e-05	4.81139	C/G	1.46465	0.301291	TraesCS1B01G159900	MODIFIER	RING finger and CHY zinc finger protein
BLUEQ	TGW	S1B_272880854	1B	272880854	9.09513e-05	4.04119	C/G	1.14912	0.277348	TraesCS1B01G159900	MODIFIER	RING finger and CHY zinc finger protein
BLUEQ	TGW	S1B_343349480	1B	343349480	7.61987e-05	4.11805	A/G	1.59531	0.277227	TraesCS1B01G191900	MODIFIER	Protein XRI1
BLUEQ	TGW	S1B_343349481	1B	343349481	7.61987e-05	4.11805	G/T	1.59531	0.292178	TraesCS1B01G191900	MODIFIER	Protein XRI1
BLUEQ	TGW	S5A_605144046	5A	605144046	2.7516e-05	4.56041	T/C	-1.56983	0.277198	Tra3esCS5A01G41600	MODIFIER	Inosine-5'-monophosphate dehydrogenase
BLUEA	TGW	S5A_605144047	5A	605144047	7.77e-05	4.10934	T/C	-1.71205	0.300839	TraesCS5A01G416300	MODIFIER	Inosine-5'-monophosphate dehydrogenase
BLUEQ	TGW	S5A_605144047	5A	605144047	8.77783e-06	5.05661	T/C	-1.64884	0.281539	TraesCS5A01G416300	MODIFIER	Inosine-5'-monophosphate dehydrogenase
BLUEA	TGW	S1B_587501379	1B	587501379	4.72e-05	4.32648	G/A	-1.59679	0.301756	TraesCS1B01G357600	MODIFIER	Histone H2B
BLUEC	TGW	S2B_93702429	2B	93702429	1.5505e-05	4.80953	C/A	-2.52452	0.268364	TraesCS2B01G125400	MODIFIER	Heat shock 70 kDa protein
BLUEC	TGW	S2B_93702446	2B	93702446	1.5505e-05	4.80953	C/T	2.52452	0.268364	TraesCS2B01G125400	MODIFIER	Heat shock 70 kDa protein
BLUEC	TGW	S2B_93702460	2B	93702460	1.5505e-05	4.80953	G/C	-2.52452	0.268364	TraesCS2B01G125400	MODIFIER	Heat shock 70 kDa protein
BLUEQ	TGW	S7D_18808932	7D	18808932	8.92681e-05	4.0493	C/T	1.15755	0.277282	TraesCS7D01G036900	MODERATE	Flavonoid 3'-hydroxylase
BLUEA	TGW	S6B_152196843	6B	152196843	8.73e-05	4.05905	C/A	-1.11046	0.304865	TraesCS6B01G151200	MODERATE	CASP-like protein
BLUEA	TGW	S1B_280209702	1B	280209702	4.35e-05	4.36149	C/G	1.42232	0.29534	TraesCS1B01G162600	MODIFIER	Adenine nucleotide alpha hydrolases-like superfamily protein, putative
BLUEA	TGW	S1B_280209703	1B	280209703	4.35e-05	4.36149	G/T	1.42232	0.29534	TraesCS1B01G162600	MODIFIER	Adenine nucleotide alpha hydrolases-like superfamily protein, putative
BLUEA	TGW	S1B_280209707	1B	280209707	4.35e-05	4.36149	T/C	-1.42232	0.29534	TraesCS1B01G162600	MODIFIER	Adenine nucleotide alpha hydrolases-like superfamily protein, putative
BLUEA	TGW	S6B_149148874	6B	149148874	9.53e-06	5.02077	G/C	-1.32478	0.313003	-	-	-
BLUEC	TGW	S6B_149148874	6B	149148874	4.52479e-05	4.3444	G/C	-1.10341	0.241751	-	-	-
BLUEA	TGW	S1B_283127946	1B	283127946	6.65e-05	4.1772	T/C	-1.27071	0.295885	-	-	-
BLUEQ	TGW	S1B_283127946	1B	283127946	6.61372e-05	4.17955	T/C	-1.0957	0.278082	-	-	-
BLUEA	TGW	S1B_571491423	1B	571491423	5.1e-05	4.29206	G/A	-1.66849	0.296752	-	-	-
BLUEA	TGW	S6B_154004312	6B	154004312	4.83e-05	4.31614	C/T	1.14683	0.306529	-	-	-
BLUEA	TGW	S7A_18997640	7A	18997640	4.98e-05	4.30261	A/G	1.3213	0.29857	TraesCS7A01G040900	MODIFIER	-
BLUEQ	TGW	S3A_12554694	3A	12554694	2.79518e-05	4.55359	C/T	-0.925584	0.279423	-	-	-
BLUEQ	TGW	S3A_12554700	3A	12554700	2.79518e-05	4.55359	C/T	-0.925584	0.281454	-	-	-
BLUEQ	SPK	S6B_699027892	6B	699027892	4.27963e-05	4.36859	G/A	-7.07606	0.0850133	TraesCS6B01G431300	LOW	Receptor-like kinase
BLUEQ	SPK	S6B_484538781	6B	484538781	5.12149e-05	4.2906	A/G	-5.11378	0.0858653	TraesCS6B01G269100	MODIFIER	Lysophospholipid acyltransferase
BLUEA	SPK	S2A_717557255	2A	717557255	8.58e-05	4.06658	G/A	-6.61078	0.103861	TraesCS2A01G479200	MODIFIER	F-box family protein
BLUEA	SPK	S6B_148823518	6B	148823518	1.09e-05	4.96389	A/G	-6.53995	0.118218	TraesCS6B01G147700	MODIFIER	ATP-dependent DNA helicase MER3-like protein
BLUEQ	SPK	S6B_148823518	6B	148823518	2.41872e-05	4.61642	A/G	-5.39025	0.0868092	TraesCS6B01G147700	MODIFIER	ATP-dependent DNA helicase MER3-like protein
BLUEC	SPK	S3D_585730367	3D	585730367	6.93214e-05	4.15913	A/T	11.8496	0.136029	-	-	-
BLUEC	SPK	S5A_368959236	5A	368959236	5.30303e-05	4.27548	A/G	-11.7008	0.14108	-	-	-
BLUEQ	SPK	S6A_606353533	6A	606353533	3.89184e-05	4.40984	T/C	7.08138	0.0864751	-	-	-
BLUEQ	SPK	S6A_606353550	6A	606353550	3.89184e-05	4.40984	A/G	-7.08138	0.0864751	-	-	-
BLUEQ	SPK	S6A_606353588	6A	606353588	3.89184e-05	4.40984	T/A	7.08138	0.0864751	-	-	-
BLUEQ	SPK	S7A_79100900	7A	79100900	7.78222e-05	4.1089	A/G	-7.7044	0.0775511	-	-	-
BLUEC	SHI	S3D_567747620	3D	567747620	1.64192e-05	4.78465	T/G	-0.712685	0.124875	TraesCS3D01G463600	MODIFIER	Wall-associated receptor kinase 2
BLUEC	SHI	S3D_567747621	3D	567747621	1.64192e-05	4.78465	G/T	-0.712685	0.124875	TraesCS3D01G463600	MODIFIER	Wall-associated receptor kinase 2
BLUEC	SHI	S7A_479346340	7A	479346340	7.187e-05	4.14345	A/C	-1.20331	0.130029	TraesCS7A01G329300	MODIFIER	High mobility group family
BLUEC	SHI	S7A_479346380	7A	479346380	7.187e-05	4.14345	T/C	1.20331	0.130029	TraesCS7A01G329300	MODIFIER	High mobility group family
BLUEA	SHI	S4A_4156017	4A	4156017	3.68335e-05	4.43376	G/A	0.925417	0.111076	TraesCS4A01G006400	MODIFIER	Flavin-containing monooxygenase
BLUEA	SHI	S1B_597446331	1B	597446331	1.3018e-05	4.88546	A/T	-0.874018	0.117005	TraesCS1B01G366100	LOW	DUF616 family protein
BLUEA	SHI	S3B_578403246	3B	578403246	1.37306e-05	4.86231	C/T	-0.925359	0.117412	TraesCS3B01G365900	LOW	Calmodulin-related protein
BLUEA	SHI	S2B_776888645	2B	776888645	2.69125e-05	4.57005	C/A	0.80403	0.109407	TraesCS2B01G591500	MODIFIER	Auxin-responsive protein
BLUEC	SHI	S7D_603598655	7D	603598655	4.26379e-06	5.3702	G/A	0.871779	0.144038	-	-	-
BLUEA	SHI	S7D_603598655	7D	603598655	1.18889e-06	5.92486	G/A	0.80779	0.132792	-	-	-
BLUEC	SHI	S5A_53308898	5A	53308898	3.91569e-05	4.40719	T/C	0.86582	0.120126	-	-	-
BLUEA	SHI	S6A_157358629	6A	157358629	3.85528e-05	4.41394	A/T	-1.10225	0.0930803	-	-	-
BLUEA	SHI	S6A_157358667	6A	157358667	3.85528e-05	4.41394	G/T	-1.10225	0.0930803	-	-	-
BLUEQ	SHI	S6D_279342161	6D	279342161	3.16099e-05	4.50018	G/A	0.277252	0.0672405	-	-	-
BLUEQ	SHI	S6D_329649941	6D	329649941	8.45342e-06	5.07297	T/A	0.244768	0.0802088	-	-	-
BLUEQ	SHI	S6D_329649942	6D	329649942	8.45342e-06	5.07297	T/A	0.244768	0.0802088	-	-	-
BLUEC	SF	S7D_1548220	7D	1548220	5.31063e-05	4.27485	A/C	-3.38184	0.0805362	TraesCS7D01G002400	MODIFIER	Protein kinase, putative
BLUEA	SF	S3B_768483613	3B	768483613	6.04995e-05	4.21825	C/T	-3.21666	0.0875362	TraesCS3B01G526100	MODIFIER	Endo-1,3-beta-glucanase
BLUEA	SF	S3B_768483625	3B	768483625	5.72837e-05	4.24197	T/C	3.2215	0.0878314	TraesCS3B01G526100	MODIFIER	Endo-1,3-beta-glucanase
BLUEA	SF	S1B_597446331	1B	597446331	6.52613e-05	4.18534	A/T	-4.85082	0.0974411	TraesCS1B01G366100	LOW	DUF616 family protein
BLUEA	SF	S6B_238165759	6B	238165759	4.27324e-05	4.36924	C/T	3.92626	0.092688	TraesCS6B01G199000	MODIFIER	Alpha/beta-Hydrolases superfamily protein
BLUEC	SF	S6B_238165759	6B	238165759	1.18384e-05	4.92671	C/T	2.49261	0.087364	TraesCS6B01G199000	MODIFIER	Alpha/beta-Hydrolases superfamily protein
BLUEA	SF	S6B_238165760	6B	238165760	6.13597e-06	5.21212	G/A	4.25097	0.107288	TraesCS6B01G199000	MODIFIER	Alpha/beta-Hydrolases superfamily protein
BLUEC	SF	S6B_238165760	6B	238165760	4.02171e-06	5.39559	G/A	2.57676	0.0954439	TraesCS6B01G199000	MODIFIER	Alpha/beta-Hydrolases superfamily protein
BLUEA	SF	S6B_238165774	6B	238165774	6.95334e-06	5.15781	A/G	4.12416	0.105826	TraesCS6B01G199000	MODIFIER	Alpha/beta-Hydrolases superfamily protein
BLUEC	SF	S6B_238165774	6B	238165774	1.68344e-06	5.7738	A/G	2.60622	0.101517	TraesCS6B01G199000	MODIFIER	Alpha/beta-Hydrolases superfamily protein
BLUEA	SF	S6B_238165775	6B	238165775	6.95334e-06	5.15781	T/A	4.12416	0.105826	TraesCS6B01G199000	MODIFIER	Alpha/beta-Hydrolases superfamily protein
BLUEC	SF	S6B_238165775	6B	238165775	1.68344e-06	5.7738	T/A	2.60622	0.101517	TraesCS6B01G199000	MODIFIER	Alpha/beta-Hydrolases superfamily protein
BLUEA	SF	S6B_238165776	6B	238165776	5.2375e-06	5.28088	C/T	4.26958	0.108104	TraesCS6B01G199000	MODIFIER	Alpha/beta-Hydrolases superfamily protein
BLUEC	SF	S6B_238165776	6B	238165776	2.04586e-06	5.68912	C/T	2.64361	0.100235	TraesCS6B01G199000	MODIFIER	Alpha/beta-Hydrolases superfamily protein
BLUEQ	SF	S4A_720823007	4A	720823007	9.12402e-05	4.03981	A/G	-2.21878	0.0939154	-	-	-
BLUEA	HI	S5B_421762510	5B	421762510	9.5992e-05	4.01777	G/A	2.1993	0.240989	TraesCS5B01G242300	MODERATE	Carboxypeptidase
BLUEQ	HI	S5B_421762510	5B	421762510	9.5992e-05	4.01777	G/A	2.1993	0.240989	TraesCS5B01G242300	MODERATE	Carboxypeptidase
BLUEA	HI	S5B_421762511	5B	421762511	9.5992e-05	4.01777	C/T	-2.1993	0.240989	TraesCS5B01G242300	MODERATE	Carboxypeptidase
BLUEQ	HI	S5B_421762511	5B	421762511	9.5992e-05	4.01777	C/T	-2.1993	0.240989	TraesCS5B01G242300	MODERATE	Carboxypeptidase
BLUEA	HI	S5B_421762531	5B	421762531	9.5992e-05	4.01777	T/A	2.1993	0.240989	TraesCS5B01G242300	MODIFIER	Carboxypeptidase
BLUEQ	HI	S5B_421762531	5B	421762531	9.5992e-05	4.01777	T/A	2.1993	0.240989	TraesCS5B01G242300	MODIFIER	Carboxypeptidase
BLUEA	HI	S5A_590056740	5A	590056740	2.58124e-06	5.58817	G/A	-1.61943	0.254558	-	-	-
BLUEQ	HI	S5A_590056740	5A	590056740	2.58124e-06	5.58817	G/A	-1.61943	0.254558	-	-	-
BLUEC	HI	S5A_590056740	5A	590056740	2.13972e-06	5.66964	G/A	-1.90732	0.237981	-	-	-
BLUEC	HI	S3A_12525847	3A	12525847	5.08224e-05	4.29394	G/A	1.37209	0.21898	-	-	-
BLUEC	HI	S3A_625236830	3A	625236830	2.30966e-05	4.63645	C/G	2.97828	0.233741	TraesCS3A01G376300	MODIFIER	-
BLUEC	HI	S3A_625236831	3A	625236831	2.30966e-05	4.63645	G/C	-2.97828	0.233741	TraesCS3A01G376300	MODIFIER	-
BLUEC	GY	S2A_726414492	2A	726414492	6.87287e-05	4.16286	A/C	250.019	0.283788	TraesCS2A01G494600	MODIFIER	XH/XS domain protein
BLUEC	GY	S3A_12487841	3A	12487841	8.64425e-05	4.06327	A/T	130.338	0.276602	TraesCS3A01G022000	MODIFIER	Sulfotransferase
BLUEC	GY	S3A_12487861	3A	12487861	4.79694e-05	4.31904	C/G	-136.066	0.281923	TraesCS3A01G022000	MODIFIER	Sulfotransferase
BLUEQ	GY	S5D_385775045	5D	385775045	7.27316e-05	4.13828	C/A	-110.522	0.135574	-	-	-
BLUEQ	GY	S5D_385775046	5D	385775046	7.27316e-05	4.13828	C/A	-110.522	0.135574	-	-	-
BLUEC	GY	S3A_12525847	3A	12525847	1.75078e-05	4.75677	G/A	149.891	0.287492	-	-	-
BLUEC	GY	S3A_12554694	3A	12554694	7.86242e-06	5.10444	C/T	-148.374	0.297116	-	-	-
BLUEC	GY	S3A_12554700	3A	12554700	7.86242e-06	5.10444	C/T	-148.374	0.297116	-	-	-
BLUEC	GY	S3A_12915079	3A	12915079	1.32236e-05	4.87865	G/C	151.81	0.28979	-	-	-
BLUEC	GY	S3A_625236830	3A	625236830	2.00558e-05	4.69776	C/G	309.942	0.296303	TraesCS3A01G376300	MODIFIER	-
BLUEC	GY	S3A_625236831	3A	625236831	2.00558e-05	4.69776	G/C	-309.942	0.296303	TraesCS3A01G376300	MODIFIER	-
BLUEA	GY	S3B_605293365	3B	605293365	7.20045e-05	4.14264	T/C	123.544	0.261133	-	-	-
BLUEQ	GN	S4B_13299920	4B	13299920	1.86952e-05	4.72827	T/C	411.915	0.129123	TraesCS4B01G018400	MODIFIER	Senescence-associated family protein, putative (DUF581)
BLUEQ	GN	S2B_692461029	2B	692461029	2.28146e-05	4.64179	G/T	-618.867	0.13202	TraesCS2B01G495700	MODIFIER	RNA-binding family protein
BLUEQ	GN	S5A_605144046	5A	605144046	7.12662e-06	5.14712	T/C	728.155	0.147612	TraesCS5A01G416300	MODIFIER	Inosine-5'-monophosphate dehydrogenase
BLUEQ	GN	S5A_605144047	5A	605144047	7.16435e-05	4.14482	T/C	643.693	0.123801	TraesCS5A01G416300	MODIFIER	Inosine-5'-monophosphate dehydrogenase
BLUEQ	GN	S6B_564061696	6B	564061696	8.99339e-05	4.04608	T/C	401.047	0.129856	TraesCS6B01G316000	LOW	Cellulose synthase, putative
BLUEC	GN	S1D_108803053	1D	108803053	6.81841e-05	4.16632	C/T	-509.045	0.150937	-	-	-
BLUEA	GN	S4D_347074837	4D	347074837	5.84219e-05	4.23342	C/T	377.026	0.128254	-	-	-
BLUEC	GN	S6A_120852611	6A	120852611	6.73033e-05	4.17196	A/G	595.496	0.14795	-	-	-
BLUEC	GN	S6A_120852614	6A	120852614	6.73033e-05	4.17196	T/A	-595.496	0.14795	-	-	-
BLUEC	GN	S3A_12915079	3A	12915079	2.46246e-05	4.60863	G/C	324.688	0.154434	-	-	-
BLUEA	GFR	S2A_735743353	2A	735743353	9.59533e-05	4.01794	C/A	-3.71767	0.190731	-	-	-
BLUEC	GFR	S5D_184110192	5D	184110192	4.0288e-05	4.39482	C/A	8.70388	0.237079	-	-	-
BLUEC	GFR	S3A_625236830	3A	625236830	1.35921e-05	4.86671	C/G	8.36645	0.250114	TraesCS3A01G376300	MODIFIER	-
BLUEC	GFR	S3A_625236831	3A	625236831	1.35921e-05	4.86671	G/C	-8.36645	0.250114	TraesCS3A01G376300	MODIFIER	-
BLUEA	GFR	S3B_605293365	3B	605293365	4.12559e-05	4.38451	T/C	3.39402	0.197663	-	-	-

## Sheet: Table S3
Table S3: Weather table showing Tave (daily average), Tmin (minimum), Tmax (maximum), Rh (average humidity in %), Ppt (daily precipitation in cm), and T>30 ˚C (hours when temperature reached above 30 ˚C). Soft Wheat association mapping panel (SWAMP) was planted three seasons in Citra (2015/2016, 2016/2017, 2017, 2018) and two seasons in Quincy (2015/2016, 2016/2017).
	Citra 2016	Citra 2017	Citra 2018	Quincy 2016	Quincy 2017
Tave	21.1	20.6	19.2	18.4	19.2
Tmin	14.9	12.3	12.7	12.6	11.9
Tmax	28.1	28.8	26.6	24.7	26.9
RH	73.6	68.1	75.6	78.1	73.5
Ppt	5.8	9.7	24.9	53	9.1
T>30 ˚C	56	118	15	9	10

## Sheet: Table S4
Table S4: Summary of pleiotropic markers and their functional annotations associated with spike fertility and other traits with significance threshold of -log10(P) ≤ 3.5.
SNP	Dataset	Trait	Chromosome	effect	p	PVE	allele	Gene	Human.Readable.Description
S1D_108803053	BLUPC	GN	1D	-509.045	4.16632	0.150937	C/T	NA	NA
	BLUPC	SF	1D	-2.80388	3.66215	0.0703569	C/T
S2B_692461029	BLUPQ	GN	2B	-618.867	4.64179	0.13202	G/T	TraesCS2B01G495700	RNA-binding family protein
	BLUPQ	SF	2B	-3.07293	3.74846	0.0891001	G/T
S5A_605144046	BLUPQ	GN	5A	728.155	5.14712	0.147612	T/C	TraesCS5A01G416296	Inosine-5'-monophosphate dehydrogenase
	BLUPQ	TGW	5A	-1.56983	4.56041	0.277198	T/C
	BLUPQ	SF	5A	3.37833	3.66704	0.0843528	T/C
	BLUPA	TGW	5A	-1.6145	3.65215	0.300975	T/C
	BLUPQ	TGW	5A	-1.64884	5.05661	0.281539	T/C
	BLUPQ	GN	5A	643.693	4.14482	0.123801	T/C
	BLUPA	TGW	5A	-1.71205	4.10934	0.300839	T/C
S7D_1548220	BLUPC	SF	7D	-3.38184	4.27485	0.0805362	A/C	TraesCS7D01G002400	Protein kinase, putative
	BLUPA	SF	7D	-5.34984	3.82507	0.0878194	A/C
	BLUPA	HI	7D	-2.01456	3.81038	0.242326	A/C
	BLUPQ	HI	7D	-2.01456	3.81038	0.242326	A/C
